# Supplementary material for: Culture Condition-Dependent Acylation Patterns of Trichothecenes in a T-2 Toxin-Producing Strain of Fusarium sporotrichioides NBRC 9955
Source: Int J Mol Sci. 2026 Jan 20;27(2):1030. doi: 10.3390/ijms27021030 (PMC12841802; doi:10.3390/ijms27021030)
Supplement: Supplementary file 1 [file ijms-27-01030-s001.zip]

Archive with 1 entries (1 files):
- ijms-4027042-supplementary.pdf
